# Supplementary material for: Zea Maize Calmodulin (ZmCaM2) Regulates Drought Tolerance in Corn Plants Through an Abscisic Acid-Dependent Signaling Pathway
Source: Plants (Basel). 2025 Nov 30;14(23):3656. doi: 10.3390/plants14233656 (PMC12693906; doi:10.3390/plants14233656)
Supplement: Supplementary file 1 [file plants-14-03656-s001.zip]

Archive with 4 entries (4 files):
- Figure S1.tif
- Figure S2.tif
- Supplementary Information .pdf
- Table S1.xlsx
