# Supplementary material for: Zea Maize Calmodulin (ZmCaM2) Regulates Drought Tolerance in Corn Plants Through an Abscisic Acid-Dependent Signaling Pathway
Source: Plants (Basel). 2025 Nov 30;14(23):3656. doi: 10.3390/plants14233656 (PMC12693906; doi:10.3390/plants14233656)
Supplement: Supplementary file 1 [file plants-14-03656-s001.zip › Table S1.xlsx]

## Sheet: Table S1
Table S1. RT-qPCR Primers used in this study
Gene ID	Forward primer sequence (5'–3')	Reverse primer sequence (5'–3')
ZmCaM2	TCGCCATGGCGGACCA	TCCGGCTCACAGGATCACG
pCAMBIA1302-ZmCaM2	TGACCATGGTAGATCTATGGCGGACCAGCTTAGC	CTTCTCCTTTACTAGTTGACAGGATCACGCATTTCTGG
PET-29b-ZmCaM2	TTAGAAGGAGATATACATATGATGGCGGACCAGCTTAGC	ACGGAGCTCGAATTCGGATCCTGACAGGATCACGCATTTCTGGC
pCAMBIA3301-UBI-ZmCaM2	CGGGATCCATGGATTACAAGGATGACGACGATAAGATGGCGGACCAGCTTAGC	ACTAGTTCACAGGATCACGCATTTCTGG
M1830(493)	TTGAAGACTTATGGTCTGAAGC	ACGAACTCGTCGTAGTTGATG
pU6-T1	CTCCGTTTTACCTGTGGAATCG	CATCACGGTTCCGAGCTCCT CGGCAGCCAAGCCAGCA
gRNA-T1	CGGAGGAAAATTCCATCCAC	AGGAGCTCGGAACCGTGATG GTTTTAGAGCTAGAAAT
Pps	AGCGTGGGTCTCG CTCG ACGCGTATCCATCCACTCCAAGCTC	TTCAGAGGTCTCT ACCG ACTAGTATGGAATCGGCAGCAAAGG
SP	GCGGTGTCATCTATGTTACTAG	TGCAATAACTTCGTATAGGC
ZmABF2-q	TTGTGCCTCCACTGCAATTCGG	TTACAAGTCGTCTCCCTCCATCTTCC
ZmRAB18-q	GTGGTGGGTTGAGGGGAAGGAAGC	ACGCCATCGCCGTTGAGCCT
ZmActin	CACTTCCTCATGCTATTCTCCG	GCTTCTCCTTTATGTCCCTGAC
